# Supplementary material for: Mapping Global Prevalence of Acinetobacter baumannii and Recent Vaccine Development to Tackle It
Source: Vaccines (Basel). 2021 Jun 1;9(6):570. doi: 10.3390/vaccines9060570 (PMC8226933; doi:10.3390/vaccines9060570)
Supplement: Supplementary file 1 [file vaccines-09-00570-s001.zip]

Archive with 1 entries (1 files):
- vaccines-1210259-supplementary.pdf
